# Supplementary material for: Exploring the genetic variation of wheat-Triticum timopheevii introgression lines for flowering morphology traits for hybrid wheat use
Source: Front Plant Sci. 2025 Aug 19;16:1621725. doi: 10.3389/fpls.2025.1621725 (PMC12401957; doi:10.3389/fpls.2025.1621725)
Supplement: Supplementary file 3 [file Table1.xlsx]

## Sheet: Sheet1
	Supplementary Table 1. KASP markers used for genotyping of the wheat-T. timopheevii introgression lines with their wheat chromosome position and primer details.
	Marker ID	Chromosome	Position	Primer_AlleleFAM	Primer_AlleleHEX	Primer_Common
	WRC2170	chr1A	0.642354	TGTTTCAGTACTCACTACTCAGTCA	TGTTTCAGTACTCACTACTCAGTCG	GTGTGTACAGAGCATGCACG
	WRC2172	chr1A	5.08127	GCACAACAACCACCGGCG	GCACAACAACCACCGGCC	ACTTGATGGAAGGTACGCCC
	WRC2173	chr1A	6.58216	ACTAGAAGCACCGCTGTAACAT	ACTAGAAGCACCGCTGTAACAG	CGGTGGTGGCTCTTGAAAGA
	WRC0010	chr1A	10.0973	GGTGCACTGACACTAACCCACT	GTGCACTGACACTAACCCACC	TGATTCACTTTGCAGACTAAATTCCTCAC
	WRC2174	chr1A	14.7684	ATGGCTACTAGCTCGCCCT	ATGGCTACTAGCTCGCCCC	TGAGGTCGACAGCAATCAGG
	WRC0013	chr1A	18.0172	GGATGCAACTCTTCTAGCAAATCCAA	GATGCAACTCTTCTAGCAAATCCAG	TAGGCAATTATGTGGATTATGAAGACAAAA
	WRC2175	chr1A	21.9078	TGTTGATGGAGATCAGAAAAACCA	TGTTGATGGAGATCAGAAAAACCG	GGAGCAGGAGTCTTAGCGAC
	WRC2367	chr1A	26.294	CAAGCCGTTGCACCTTCAG	CAAGCCGTTGCACCTTCAT	TAGCGCCATGGATGTTCGAA
	WRC0022	chr1A	29.1673	AACATAACATGATAGATCAACCTGGGA	CATAACATGATAGATCAACCTGGGC	CGTTGCAACTTGCAGGACTCTTGTA
	WRC0024	chr1A	33.3222	GAYGCACCAGTCTCACACTTT	GAYGCACCAGTCTCACACTTC	CCATGGCCGAGGCGACTTGG
	WRC0025	chr1A	34.3004	CAAGACACATGGCCAGCAACATAT	AAGACACATGGCCAGCAACATAG	AAATTAGGCTTCAGGAGTTTCCACTCAT
	WRC0026	chr1A	36.5729	GATTGTCTCACCGAAATTTGGCG	GGATTGTCTCACCGAAATTTGGCA	GAGCAATGGGAGAGTCATAACCATTCA
	WRC2177	chr1A	40.1136	GCTCTTTGTCACGCGGTCA	GCTCTTTGTCACGCGGTCG	TTGGTTTGGCAGGGGGATG
	WRC0032	chr1A	43.9443	CTAATTCAGTTGCAATACAAGTGACATA	CTAATTCAGTTGCAATACAAGTGACATG	AACATATTAGCAACCCTCGGCTTTAAAKAA
	WRC2243	chr1A	47.3799	CGGAGGTCAGAACAACAAGGA	CGGAGGTCAGAACAACAAGGT	CGACTCCGTTTCTCCCAGAT
	WRC0040	chr1A	51.7084	ACAAGATGAACCTGTATCGGTTACG	AACAAGATGAACCTGTATCGGTTACA	ATTGCACCACTGTCACAACCTGCTT
	WRC0042	chr1A	52.2115	GGAGTGACTTTCGTCTTGAAGTG	GGAGTGACTTTCGTCTTGAAGTC	GCACATACCTTGTYGCTGCACAAAA
	WRC2368	chr1A	56.274	ACCATGTTAGTATTTGGAACTGGAG	ACCATGTTAGTATTTGGAACTGGAC	GAAATCACACGCAGCCAACA
	WRC2180	chr1A	58.0436	GCTCCGATCACACCCACA	GCTCCGATCACACCCACG	ATGCGGACCTTCTACGTGG
	WRC2183	chr1B	0.704588	CGATTGTGGGAGATGTCCGT	CGATTGTGGGAGATGTCCGC	ATGGGAACGGGCTCAATCAT
	WRC2369	chr1B	2.87144	GCAAGGTAGGAAGACTATGTCA	GCAAGGTAGGAAGACTATGTCG	CCAAATGAGTTCTTTTTGGGGG
	WRC1404	chr1B	5.08166	AGACGGTGGATCCTTGGGAA	AGACGGTGGATCCTTGGGAG	TTTAGGAGTGGGAGCCGCAT
	WRC0052	chr1B	6.67241	GAAGTTGCAGYGGCGGCGA	GAAGTTGCAGYGGCGGCGG	AGGGTGYCGCCCACATCCAC
	WRC0055	chr1B	9.62414	GCCACCCACCGTATGGATGCT	CCACCCACCGTATGGATGCC	ATGTGTATGTAACATTGTGTGTTCTGTGTT
	WRC0060	chr1B	13.0351	CAGATATCACTCAGTTTTGCTCTC	CTCAGATATCACTCAGTTTTGCTCTT	ATACACCAACAAACAGTGACAATACACCA
	WRC2374	chr1B	13.3131	AGCTTGTCTCGCTAGTAGAGC	AGCTTGTCTCGCTAGTAGAGG	GGGGCCTAGGCTTTCATGAT
	WRC2244	chr1B	17.8048	CGTGTAGTACTCATCGATCGTGAT	CGTGTAGTACTCATCGATCGTGAG	TGCCCTGTGTTTCTCCAAGG
	WRC0066	chr1B	21.8119	CTGTCAGTGACAATCACACTTGA	CTGTCAGTGACAATCACACTTGG	GTTGCTAGGCAATTCTCTGACCASATT
	WRC1408	chr1B	27.1105	GGAAGGCCACCACCATAGTAT	GGAAGGCCACCACCATAGTAC	ATTGCTCGTCCTCCTTGTCG
	WRC1084	chr1B	28.2	GTTTGGGTAATATTGTAGGTGACAATGA	TGGGTAATATTGTAGGTGACAATGG	CACGCAGTTATAATGGTACGTACAACTT
	WRC0073	chr1B	32.6474	TCTATTTGTGTCATGGTATGCAATTTTGA	CTATTTGTGTCATGGTATGCAATTTTGC	GGCACCCTGCCTCCTTGTTATAAAA
	WRC0076	chr1B	33.3169	CCAAGCAAGCGGTGTTGATACTG	CCAAGCAAGCGGTGTTGATACTC	CCAGCTCGCTCAACGACTTGCAAA
	WRC2034	chr1B	36.5672	TGAATGCATTGGTTACGCAGA	TGAATGCATTGGTTACGCAGG	CCTACAACCTTATGTCATTTGGGT
	WRC0079	chr1B	40.9128	GGACTATTATGACCTAGCTTTGCTCA	GACTATTATGACCTAGCTTTGCTCG	AATCTCCAGGACTGATATAGTTACATAA
	WRC2035	chr1B	42.3588	GCCTGATCAGTAGTCGATGAGTAT	GCCTGATCAGTAGTCGATGAGTAG	AAGGGGAGACATCACGTCCT
	WRC1054	chr1B	44.1527	GGAGCATTCGTTCTGGTA	GGAGCATTCGTTCTGGTG	GCAGCGGTTTCTTGGTTCG
	WRC0083	chr1B	46.6393	CAAATGGTACATGCTGGAGCGG	CAAATGGTACATGCTGGAGCGA	TCCATCCATGTGTTTGCCTGKGGT
	WRC0085	chr1B	51.0417	GTTGATTCACGTCCAGTGTTATCTG	GGTTGATTCACGTCCAGTGTTATCTA	CGTAACAGCTAAGCCAGATGGTGAA
	WRC0091	chr1B	56.7972	CCTTGGTCATCTGCTGGATGTTC	CCTTGGTCATCTGCTGGATGTTA	GATGCCGAAGAACGGAAAGATGAGT
	WRC0095	chr1B	60.3544	GATACACCCAGTTTTATCCACTCATAAA	ATACACCCAGTTTTATCCACTCATAAG	TTGGGATGTGAGGTATTAAAACCATGAGT
	WRC1067	chr1B	62.8661	ATATTAGACGCTCGATGGCAGA	ATATTAGACGCTCGATGGCAGT	AAGCAGGCACCTTCKGCA
	WRC0096	chr1B	62.8885	AGCCGCTGATAACGCGAGGAAA	GCCGCTGATAACGCGAGGAAG	AGGTGATCGCCATCCATATGACATAATTT
	WRC0098	chr1B	66.9568	CCGGCTGACCTGATCTCCAAT	CCGGCTGACCTGATCTCCAAC	CTGGCTAGTGCCCAGCGAGATT
	WRC0099	chr1B	66.9568	ATTTTTCTCATGGGTGTCTATGTAGTC	TTTCTCATGGGTGTCTATGTAGTG	CGGGCCCCATGACAATCCGAA
	WRC0100	chr1B	66.9569	CGGTGGCATCCAGATGATCATC	ATCGGTGGCATCCAGATGATCATT	AACCATGATAGCRCCGATAAGGACTT
	WRC1598	chr1B	68.8697	CCTAAAAATGTGTCAGCTTCTACTC	CCTAAAAATGTGTCAGCTTCTACTT	AACTCGTAGGCAGAGGCAAC
	WRC2186	chr2A	0.128469	GTAGGCATGCATGGTGTCAT	GTAGGCATGCATGGTGTCAC	CGCTTCCAGATCCTCGAGAC
	WRC2187	chr2A	1.04677	TCACCGCACCGTCCACAT	TCACCGCACCGTCCACAC	GAATTCGGTCTCCAGGGCAA
	WRC0149	chr2A	1.49677	TGCCATTCCTGATGGAAGGT	CTTGCCATTCCTGATGGAAGGC	CTCCATGAAAGTCAAGATGACTTTCAACA
	WRC0151	chr2A	1.65258	ATTGAAGAGTTCAAATACTTTAAGATGAAATCT	GAAGAGTTCAAATACTTTAAGATGAAATCA	CTKCATTAGTGATTGTGGACCATCCAT
	WRC2188	chr2A	5.0193	GGGAGAGGGAGAGGGCAA	GGGAGAGGGAGAGGGCAG	ATAGAGAGGAGGCTCCAGGG
	WRC0153	chr2A	8.17845	AGAAATGAAACCGCAGGATGTGTC	CAGAAATGAAACCGCAGGATGTGTT	CAAGGCTGACCTAGCACAAACCAAT
	WRC0154	chr2A	11.9089	AGCCGCAGCGCCCTGTCA	GCCGCAGCGCCCTGTCG	GAAGCAATGTGGGGGATAGGATCA
	WRC0156	chr2A	12.7	CAGCTTTCTCGAGTAGCTTGGC	CCAGCTTTCTCGAGTAGCTTGGT	CCATGGCGGACTGCAACACCAT
	WRC0161	chr2A	16.6851	CGCTGCTTCTTCCCCGTTTSAA	CGCTGCTTCTTCCCCGTTTSAT	CGGGGTTCGGCGCGCAGA
	WRC0163	chr2A	19.22	ATTACCAGGTAGGGATACTGCCTT	ACCAGGTAGGGATACTGCCTC	GTCCGATGGACTTTGCCAACTACTA
	WRC1329	chr2A	20.7056	TTGCATTCCAACACAGTCT	TTGCATTCCAACACAGTCC	ACAGAAAAGATTGTGTCAGGA
	WRC0164	chr2A	24.0804	CGYCACATGTAGGTGTCAGC	CTCGYCACATGTAGGTGTCAGT	GSTACATAACCGAACACAGGGTGAA
	WRC2190	chr2A	30.7548	GTCGAGCACCATCTGGCA	GTCGAGCACCATCTGGCG	CTGGCTTCCTGCAACTTGTG
	WRC0169	chr2A	33.373	TGCCAAGCTTATGTGGGATTGGAA	GCCAAGCTTATGTGGGATTGGAG	TTTCCCCACAAAGCCACGTGCAAAA
	WRC0172	chr2A	39.7959	GAGTTCTACAGCAGGCAGAGTGT	AGTTCTACAGCAGGCAGAGTGC	CCGCTACACCAAACATATGGACAGAA
	WRC2192	chr2A	44.9018	TCATCCACATCGTTGACATATTGAT	TCATCCACATCGTTGACATATTGAC	TGACGCAACACCTTTGGACT
	WRC0178	chr2A	47.488	GGTGAACTCTTGAATCCCACACT	GGTGAACTCTTGAATCCCACACA	CATGGAACATTAGCCRCTGATGGATT
	WRC1433	chr2A	51.4191	TTTGTATCCTGTTAACTAGGGTGT	TTTGTATCCTGTTAACTAGGGTGG	CCTGGCGAAGTGTACGTCAC
	WRC0180	chr2A	52.9636	GCCTGATGTTGGAGAAGAGTCC	ATGCCTGATGTTGGAGAAGAGTCT	CTTAGGTGAAACCTTGACCTCCTTCAA
	WRC0181	chr2A	55.5482	CTGTATCCTCAGCTCCTCACG	GTCTGTATCCTCAGCTCCTCACA	CGAGGTCAAGCAGTCTCTGCCTTT
	WRC0183	chr2A	55.9997	STCGGATTGGAGAGATCGATTC	GTSTCGGATTGGAGAGATCGATTT	GGAGACCATGCACCAGCTGCA
	WRC0188	chr2A	60.8611	CATTGCTGATTGTATAATTGCTGGTAC	CCATTGCTGATTGTATAATTGCTGGTAA	ATTTCCTACCTGAGTTTGAGGTTCTGTAT
	WRC2193	chr2A	63.5611	AGCATCAGAGGGGCCAGG	AGCATCAGAGGGGCCAGC	ACTAGTGGAGGAACGGTGGA
	WRC0191	chr2A	67.3007	ACACATGTTCTGTAAAATACTCACCG	CACACATGTTCTGTAAAATACTCACCA	GATGGCCAATGGTGYGCTAAGGAA
	WRC0193	chr2A	70.692	GTATTTCCTCTCAGTCCATGTCTG	GTATTTCCTCTCAGTCCATGTCTC	GTACGTACATGTAGCACACAAAGGAG
	WRC2194	chr2A	73.7746	CAGTTCCACAGGCCTCCAT	CAGTTCCACAGGCCTCCAC	CCTCTGCCTTCAACGGGAA
	WRC2196	chr2A	76.1961	CGACGTTATGCAATGTGTGACT	CGACGTTATGCAATGTGTGACC	TCATTTTGGTACCTTTGCTGCA
	WRC0197	chr2B	0.74287	CACCAATCTGACCAGCCTTGG	CACCAATCTGACCAGCCTTGC	TCGGGCGTAACCTCGCTGTTTC
	WRC0198	chr2B	0.743637	GATGACCATAATTTGATTAGTGATGCG	GAGATGACCATAATTTGATTAGTGATGCT	AGTATGTCTTCCATACACTACGAAAATGTT
	WRC0199	chr2B	0.743687	ATTCAGCAAATGAATATTTGAAGCTTCTTG	CAGCAAATGAATATTTGAAGCTTCTTA	TCATGTGCCGCTGGGATCACAAATA
	WRC2199	chr2B	2.49364	ACGTCCACGCCTTCCTCC	ACGTCCACGCCTTCCTCG	TACAATGAGGGCTGCACCAG
	WRC2200	chr2B	4.32897	CCATCCTTTTTGCGCGTCTG	CCATCCTTTTTGCGCGTCTC	GAAGGCGAGTTCCCAAGTCT
	WRC0202	chr2B	10.5527	GCTTGCACCAAGAGAATACATATG	CTGCTTGCACCAAGAGAATACATATA	GCCAGTACTTATCTTGCACCACATTAATT
	WRC0203	chr2B	12.2266	CATTGTTTGCTYGGCACTATCTG	CATTGTTTGCTYGGCACTATCTT	GCTTAGGCGAGCCTGTAACACYAA
	WRC1441	chr2B	15.0116	GGGGTTTTTCCATGTCTATCAAGAA	GGGGTTTTTCCATGTCTATCAAGAG	AAGTGGTTCAAGCGGTGTTG
	WRC0205	chr2B	16.5521	GAGGGATAGCTGCTGCAAGGT	GAGGGATAGCTGCTGCAAGGC	ACTCTCCTGACCTACCTAGTCACAA
	WRC0208	chr2B	18.8719	ACCCTGCTTGTGCAAGGCGATT	CCCTGCTTGTGCAAGGCGATC	ATCAAGGAGGATGCTACCAACACTC
	WRC1336	chr2B	20.9136	GTTTCCTAGGCTCTTCGGATATGG	GTTTCCTAGGCTCTTCGGATATGA	ATAACGTGGTGTGATCAACAATG
	WRC0210	chr2B	24.5008	AATCCGAGGACGGGTATTTAACATG	AATCCGAGGACGGGTATTTAACATC	CATCTATGCGACACTTCATTTTACATCCT
	WRC0211	chr2B	25.8657	CTAAAATGAGGTCTTTTGCAATGCAG	CTAAAATGAGGTCTTTTGCAATGCAC	GTAGACGCATGGACTGTTCTGCAC
	WRC1444	chr2B	31.3489	AGCCTCCCCTAAGTGAGCTT	AGCCTCCCCTAAGTGAGCTC	CAAGAGGAGGGTCACTCTCT
	WRC0215	chr2B	33.5419	ATATGTTCGTTTTGAGTGTTGTTTGATGA	ATGTTCGTTTTGAGTGTTGTTTGATGG	GCAGATACACGATGGAGTGGACAAA
	WRC0219	chr2B	36.0642	AATGCTTCTCCGGGAGAACGTC	AAATGCTTCTCCGGGAGAACGTT	ATGAACTGGCCGTTGCGGTCG
	WRC0222	chr2B	42.1708	ATTTCTATTTGGGCCAAAGTAACACAC	CAATTTCTATTTGGGCCAAAGTAACACAA	CTGGAGCTTTTGTGAACTGATGAGG
	WRC0225	chr2B	44.5686	GCCTTGGCATGGATWGGATCC	GGCCTTGGCATGGATWGGATCT	AGTGGCCCTRGCAACATGGAGTA
	WRC0226	chr2B	45.4019	ATTGCCAGTATAAAGGCAGGCAC	GCCAGTATAAAGGCAGGCAG	TAGTATTCCACCAGCCAAGGGGTAA
	WRC0228	chr2B	49.6638	GAGCAATGCCAAGGAGGTCAG	GGAGCAATGCCAAGGAGGTCAA	CTTTCCTCAACCCACGTTCTGAAATCT
	WRC0229	chr2B	53.929	TATTTCARCTTTTGATAGACTGGT	GCTTATTTCARCTTTTGATAGACTGGC	ATTAAAAGATGCACATCAAAAYGGAGCCAA
	WRC0230	chr2B	53.9291	TAYTTCAGCTTTTGATAGACTGGT	CTTAYTTCAGCTTTTGATAGACTGGC	AACTTATGTTTACAATTARAAGATGCACAT
	WRC0232	chr2B	59.2586	GGGTATGGGAGAAAGAGAAACGC	GGGTATGGGAGAAAGAGAAACGG	STGACGTGACCTGAGCATAGGC
	WRC1448	chr2B	60.2951	TGCAAGATCATCAATGATGGCTA	TGCAAGATCATCAATGATGGCTG	AAGAGGCTGAAGCTATGCGC
	WRC0235	chr2B	62.5544	TGAGCTTCGCCTCATTCCCC	GAGCTTCGCCTCATTCCCG	AAGATCGCSGACGCGTTCGGT
	WRC0236	chr2B	62.5544	GATCMAGCAGAGCAAGAACTCG	GATCMAGCAGAGCAAGAACTCC	GACGGCGAAGGGTTGCAGCAA
	WRC0238	chr2B	63.6112	CTTCTCTTGCAGCAGATTCATGG	CTTCTCTTGCAGCAGATTCATGC	GRTGGCAAGAAAGAACGATCAGCG
	WRC0239	chr2B	63.6112	TCTTCTCTTGCAGCAGATTCATGG	CTTCTCTTGCAGCAGATTCATGC	SGGTGTCTCCAAAGGGAGGCTT
	WRC2048	chr2B	67.3193	CGGCAGCCCATTTTCTCCA	CGGCAGCCCATTTTCTCCG	ATTTTTGTCACGTCAGGGCG
	WRC0242	chr2B	71.0988	CAGGCTATCCTCGTCCTCCATT	AGGCTATCCTCGTCCTCCATC	ATGTCCACGAGGGGCGCGAAA
	WRC2051	chr2B	72.8613	GCGCCAGTGGGAGATGCC	GCGCCAGTGGGAGATGCT	CGGAGCAGCAGACACTGAAT
	WRC1098	chr2B	73.4049	AGTAACCGAGGATTCTTAGAG	GCTAGTAACCGAGGATTCTTAGAC	TCATCCTGCGATTGCCATCTGGTTT
	WRC0244	chr2B	74.3329	AGATGCGAGAGACTGGATCCGA	GATGCGAGAGACTGGATCCGG	CTCGTGCAYGAGTGTCAGGAATTG
	WRC0249	chr2B	77.8786	CAGCAGAGTACTTCGTTCCAG	CTCAGCAGAGTACTTCGTTCCAA	GTTCATTTCAGCTTTCAGATTATTGGGCAA
	WRC2059	chr2D	0.261962	CGTCATCTGCCTCCTCATCA	CGTCATCTGCCTCCTCATCG	ACTTTGACCAGCTCAGCCTC
	WRC0255	chr2D	3.66602	GTGCTTACAGTTACAGTTATAGGGG	GGTGCTTACAGTTACAGTTATAGGGA	CATCAGAACCAGGACCTTTTGTCCAT
	WRC2061	chr2D	17.2998	GGGAAAGGGGACTGGGGA	GGGAAAGGGGACTGGGGG	CACGCTCCCCGGCCTATC
	WRC2377	chr2D	19.9841	CAGACCAAGACCACCTTCCAG	CAGACCAAGACCACCTTCCAT	GCGCCCAGTGTAGGAGTTTA
	WRC0268	chr2D	30.0437	TTATCTCAACATTCTGCATTTACTATCAC	GTTTATCTCAACATTCTGCATTTACTATCAT	TAGATACTTAGGTAAGTAAAACTGTAGAAG
	WRC0276	chr2D	41.0419	AACTCAGGTGAATTTGCCGAGTTCT	CTCAGGTGAATTTGCCGAGTTCC	CATGGCCAGAGGGCAATCACC
	WRC0277	chr2D	42.2882	AACTTAGCTTACATTCCACACCGTG	GAACTTAGCTTACATTCCACACCGTA	TTTCTTTTTTCCCGATGAAGCTGTGTT
	WRC0280	chr2D	48.0501	TCTGGATGTTGTTTTGCGCCAG	CTGGATGTTGTTTTGCGCCAC	TACRATGCTATACTTCCAGGAAACATCTT
	WRC0289	chr2D	61.153	TCGTGCCGTCTGAGCC	GAGCTTCGTGCCGTCTGAGCT	CGCGGATGCCTCCGGCCAT
	WRC0292	chr2D	62.7168	GGTGCACTAAGTTGAGGACACTG	GGTGCACTAAGTTGAGGACACTA	CAAGTGAGAGGATCAACAGGGATCT
	WRC2202	chr2D	64.8803	TCCTCGACTCAAGTGTTTCCT	TCCTCGACTCAAGTGTTTCCA	GGCTCGAATGAGGTGACAAC
	WRC2203	chr3A	0.127169	TATTGATGACTTCCCGGGCA	TATTGATGACTTCCCGGGCG	CCACCTTGACGCAACAAACA
	WRC2246	chr3A	1.19643	GCTTCCACTACGTGTTCCCTA	GCTTCCACTACGTGTTCCCTG	TTGGGGTGACTCAGTTGGTG
	WRC0295	chr3A	2.75332	ATAGCTTGGGCTCTCGGTCTGT	GCTTGGGCTCTCGGTCTGC	CGGTTACGGTGACGCAAACCCA
	WRC2247	chr3A	3.38313	TTGCGTGCCTGACCTCACT	TTGCGTGCCTGACCTCACC	GCCTACACTTCGAGGGGATC
	WRC0302	chr3A	8.37225	TCTCCTGGAGCACAGTGGCA	CTCCTGGAGCACAGTGGCG	AGCAACACTGAGGTGCAGATCACAA
	WRC1616	chr3A	12.5094	CCTAGTAATCTGTCTTTGTGCTGTT	CCTAGTAATCTGTCTTTGTGCTGTC	CCAAGAGTTGATGCAGCTGC
	WRC0307	chr3A	17.5933	CCTCGGATGCTTAATCTTGGTAATTC	CCTCGGATGCTTAATCTTGGTAATTT	CTAAATTGTTTGAGTTGATTAGCACTGGC
	WRC0308	chr3A	17.5933	CCTCGGATGCTTAATCTTGGTAATTC	CCTCGGATGCTTAATCTTGGTAATTT	CTAAATTGTTTGAGTTGATTAGCACTGGC
	WRC2205	chr3A	20.8793	AGCTAGTGTTGATGATCTTGTTGAT	AGCTAGTGTTGATGATCTTGTTGAC	GCCATGGAAAAGGTCTGGGT
	WRC0312	chr3A	25.0042	GRCTTCTTTATCCTGTGAAATTGATCA	CTTCTTTATCCTGTGAAATTGATCC	CCAGTCAGCACTACAATGTCACGAA
	WRC0314	chr3A	31.1989	TGAGATTGTGCAGCTCCAACAC	GTTGAGATTGTGCAGCTCCAACAT	CGGCTTCTCCACCGCAACCA
	WRC2248	chr3A	36.4189	GGGACACGGATTAGAGGTCTT	GGGACACGGATTAGAGGTCTC	TATCTTTGGCGGCTCGTACG
	WRC0317	chr3A	40.1024	GTAAGGATTCAAATTCCCAGGGAGA	AAGGATTCAAATTCCCAGGGAGC	CACCTGTGACATCTTCACAAATCACAC
	WRC2208	chr3A	44.6262	CCTGTTCCATGGCCAGCT	CCTGTTCCATGGCCAGCC	TGCCAGGTCACTTTCGAGTC
	WRC2209	chr3A	45.7671	CGATCCATCGTGGTCCTTTT	CGATCCATCGTGGTCCTTTC	CAGTGCTTGCAGAGAATACCT
	WRC2210	chr3A	50.6188	TCCTCGACGCTAATATAGAGGC	TCCTCGACGCTAATATAGAGGA	GACGGAGAAATCGAGTGGGG
	WRC0326	chr3A	55.0414	CTCGCTCAAGTACTCCTGATAG	ACTCTCGCTCAAGTACTCCTGATAA	GATACAAGTACCTGAACCTCTGGG
	WRC2211	chr3A	51.3433	CCCATCTTTCGGTGGCTCA	CCCATCTTTCGGTGGCTCG	GGTGCTACGACGTCCAAGAA
	WRC0327	chr3A	56.8144	ACAAAATTCCCTGGCAACCAACAATT	CAAAATTCCCTGGCAACCAACAATC	GTGGGCGATGTTTTGTTTCTGCGTT
	WRC1467	chr3A	60.8687	AGTTCCCACATAACCACACCA	AGTTCCCACATAACCACACCC	GGTGTAGTGAAGTGCAATGTGAC
	WRC0332	chr3A	64.2959	CAAGGTCACTGTTTCTACAGAGTG	CTCAAGGTCACTGTTTCTACAGAGTA	TGTGTGTAGATGCCACCAACCTCTA
	WRC2212	chr3A	69.1766	GGTTGCTCCGATGGATGTCA	GGTTGCTCCGATGGATGTCG	CCCTCCCCAAATAGGCCTTC
	WRC2213	chr3A	71.9337	AACTCGGCCTCGCACAGC	AACTCGGCCTCGCACAGG	GAGCTGCGGGAGTGCATG
	WRC2214	chr3A	74.1879	AGGTATGTGTTGCAGCATATGAT	AGGTATGTGTTGCAGCATATGAC	GCGAGCCATCTGAAGAGTCT
	WRC2230	chr3B	19.3263	ACTGCAACACCACAACACAA	ACTGCAACACCACAACACAG	GGGCATATTTCCTTCATAACCATCA
	WRC2217	chr3B	0.45128	CCCTTGCTCTATTTGCAACCG	CCCTTGCTCTATTTGCAACCA	CGCACAGCACACGCATATAC
	WRC2068	chr3B	1.07532	CGGATCCTAAATCCCGTCACT	CGGATCCTAAATCCCGTCACC	GTGTAGTCATCGGGCCTTGG
	WRC0339	chr3B	1.28973	GCAGGGAGTTCAAATGGCACG	GGCAGGGAGTTCAAATGGCACA	AAGCTGCCAAAGATGGCATTCAAATACTT
	WRC0340	chr3B	1.28974	CCAGCGATGCCACTTCGAGC	CCAGCGATGCCACTTCGAGA	CCGCGGTGGATATGGTCGTGTT
	WRC0341	chr3B	1.28974	GCAGGGAGTTCAAATGGCACG	GGCAGGGAGTTCAAATGGCACA	AAGCTGCCAAAGAWGGCATTCAAATACTT
	WRC2218	chr3B	2.01607	CAAACGAGAAACTAATACAAGCTTG	CAAACGAGAAACTAATACAAGCTTC	CGGCCGCATGTTCCAATTTT
	WRC2219	chr3B	2.17556	TCAAAGCGAGGCTGATTCAT	TCAAAGCGAGGCTGATTCAG	ATGACCGGGCAAGAGAAAGG
	WRC2220	chr3B	2.71031	CGCCAGTTTCCCTGTACCG	CGCCAGTTTCCCTGTACCA	CCCGACACCAACTAAACGGT
	WRC2221	chr3B	2.79974	GGAGTTATCCAAACGCATATCAG	GGAGTTATCCAAACGCATATCAC	CCGAGAGTTACCGACACGAA
	WRC2222	chr3B	3.04727	CATACCTCCCAGTTCACCCAC	CATACCTCCCAGTTCACCCAT	TCTCATCAAGAGGGAGGCCT
	WRC2223	chr3B	3.97962	GGCTCTGGCTCATGCACG	GGCTCTGGCTCATGCACA	GACGAGGAAGCGATGGAGTT
	WRC2225	chr3B	4.35269	CTGAGTTTGGGAATAGCAGCC	CTGAGTTTGGGAATAGCAGCG	ACAGCCCGGAGAAGTTGTTC
	WRC2226	chr3B	4.87805	TGGTTCTTACAAGGGACATGAG	TGGTTCTTACAAGGGACATGAC	CTTTCACCGGCGACTTTGTG
	WRC2227	chr3B	6.74096	GTCCGCAAGACAATGGAACT	GTCCGCAAGACAATGGAACC	CGGCTCAGGATGTAGTCTGG
	WRC2228	chr3B	6.74097	CCAGACTACATCCTGAGCCG	CCAGACTACATCCTGAGCCA	AATTGATCGGGGACATGCGT
	WRC0348	chr3B	7.71142	GTACTGGCTGATCTCGGCG	CTGTACTGGCTGATCTCGGCA	CGTTTCAACGACAAAATATCCGAGAGT
	WRC0350	chr3B	7.71145	GAGGACCTGAAGCCGAAACTC	CGAGGACCTGAAGCCGAAACTT	GCGAACCAGAGTTTCAGCAGYGA
	WRC0352	chr3B	12.7202	GTGGGGAGGGTGCCATCTAC	GGTGGGGAGGGTGCCATCTAT	AAAGTCGTCTGAACAGTTATCTGGTAGT
	WRC0353	chr3B	13.241	ATACTGCTGTTTGGTTGCTACA	GCTATACTGCTGTTTGGTTGCTACT	CARACTTCCATCTAGTTCAGTCCAGA
	WRC2229	chr3B	18.0227	TGCTAACTTCATTCTTTCGCCA	TGCTAACTTCATTCTTTCGCCG	CCTTGTCCTAGCCATCGGTG
	WRC2231	chr3B	22.8397	GAACCCGAGCCCCACCAT	GAACCCGAGCCCCACCAC	GAAATAGTGTCCTGGGGGCG
	WRC0361	chr3B	25.1295	AGCACATAGCAGCAAATATATTTATTTCTC	CAGCACATAGCAGCAAATATATTTATTTCTT	GCTGGGACACTCTTCGCTTAGCTT
	WRC2232	chr3B	29.9709	GCAAATGAATAATGTTGCTCCAAGT	GCAAATGAATAATGTTGCTCCAAGC	GTGGGGGTGCTTCTTCTTGA
	WRC2233	chr3B	33.6901	CGGTGTCCTCTAGCGACAAT	CGGTGTCCTCTAGCGACAAC	CTCCTCTGAGTCATCCTTGCC
	WRC2234	chr3B	35.9244	CCACAGATTGAAACCTACCCTTAT	CCACAGATTGAAACCTACCCTTAC	TTCGGCGGAAACTTCAACCT
	WRC0366	chr3B	38.5801	GGACACAAATGACCTTCCCAGC	CGGACACAAATGACCTTCCCAGT	GCAGAAGCCGAGCTCGGCG
	WRC0367	chr3B	40.5078	AAGGGTACATTGCCCTTCACAAGA	GGGTACATTGCCCTTCACAAGG	CCAAATTGGAGACAATAGYATTAGACGAG
	WRC2235	chr3B	44.8582	CCTCAAACGCCCGGACCG	CCTCAAACGCCCGGACCA	GTCCCCTTATCCGCACCATA
	WRC1473	chr3B	45.1873	TGCTCATATACTGACTGCCCTTG	TGCTCATATACTGACTGCCCTTA	CCACTTACAACTCACCACAGGA
	WRC1117	chr3B	49.8893	GCCTGAGAAACAGCAGATCTGC	GGCCTGAGAAACAGCAGATCTGT	GCAGAAACAAGAAACTCGCAGCCAT
	WRC1348	chr3B	57.6022	CTCGTGACTGTCCTGCGA	CTCGTGACTGTCCTGCGG	CCTTCTCGAGATAACCTGTG
	WRC0376	chr3B	59.51	GTGATACGAGGCATTGTGTATGTTC	GTGATACGAGGCATTGTGTATGTTG	CCGACTGCCATTTGCTAGCCG
	WRC0379	chr3B	62.079	GGAAYGTTTGGCAGCTAACCCA	GGAAYGTTTGGCAGCTAACCCT	GAATTGRTCTGCTTCCTGTTGATCCTT
	WRC0381	chr3B	66.9036	ATAATGTCAATCTGGACTGTGTACTTG	CATAATGTCAATCTGGACTGTGTACTTA	TACTAGGTAGGTTTCAGAGAATCCAAATAT
	WRC0382	chr3B	67.2354	AACGTCATGGAAGCCAAGATCGTA	CGTCATGGAAGCCAAGATCGTC	ACTCCCTTYCCGTTGGCACTGAAT
	WRC2379	chr3B	71.5481	ACTAGGAATTGCTGAGCTTTGAA	ACTAGGAATTGCTGAGCTTTGAT	GGAGGAGATGGAGGCTGACT
	WRC0384	chr3B	73.6811	GCCTTTGCACGGRTCATTGGTG	GCCTTTGCACGGRTCATTGGTA	AAGTTTGCTGTTATGACACAACCTSTGA
	WRC2236	chr3B	76.2237	ACCTCCAAAGGAAGCATAGGT	ACCTCCAAAGGAAGCATAGGC	AAGGCCATGGTTCAGGTCTC
	WRC0389	chr3B	80.7162	TCCTAGCTATTAATTCCAAGAGCACA	CCTAGCTATTAATTCCAAGAGCACT	GACGTCTTACCCCAAAGAGTGATGTA
	WRC0390	chr3B	80.7162	AGATGCCAATCTTACAGCAAAAGTG	CTAGATGCCAATCTTACAGCAAAAGTA	CCTAAAAGAAGCCTYGACAGTCCAAAA
	WRC2237	chr3B	81.6557	TGTTCTCATGAAGAGGGGGAAAT	TGTTCTCATGAAGAGGGGGAAAG	GGTTGGAGGTGTTTGCCTGT
	WRC2238	chr3B	82.923	CCAAAGAGTGGTACCTTGACAG	CCAAAGAGTGGTACCTTGACAA	TTACCAGGGTTGCCAGTCAC
	WRC2264	chr4B	0.126598	TCAAAGAGCGATATCTAAGAGCAG	TCAAAGAGCGATATCTAAGAGCAC	GGCTGCTATGGTGGTTTCGA
	WRC0482	chr4B	0.499276	AGGTAGGCTTTCAATATCGGTATCC	CAGGTAGGCTTTCAATATCGGTATCT	CTGCAAGGTTCTCGTGTCAAAATGCTT
	WRC0484	chr4B	2.21938	CATAGGTGGAATATATCTTGAACCG	CTCATAGGTGGAATATATCTTGAACCA	CATGTTTCATCAGCGMTTCTGCCGT
	WRC1363	chr4B	2.84899	GCCAGGATTGGATGATGTGAT	GCCAGGATTGGATGATGTGAC	TGCAAACATACAGATCTGGG
	WRC0485	chr4B	2.84901	GTGCCAGGATTGGATGATGTGAC	GTGCCAGGATTGGATGATGTGAT	GCTGTATAAGGCTCAATCTATGCAAACAT
	WRC2380	chr4B	5.22441	TGTTGTGATGCCATGTTGTACC	TGTTGTGATGCCATGTTGTACT	CATCATACGTACGCAGAACATG
	WRC2265	chr4B	5.9853	TGGCGCATCCAAACAACTAC	TGGCGCATCCAAACAACTAT	GGCCATGTTCGGAACTCATG
	WRC2381	chr4B	7.9876	ATCTTTGTGTTCGGCGGCTT	ATCTTTGTGTTCGGCGGCTG	TCTGCACCAGATGACCAAGC
	WRC0489	chr4B	10.3012	GATGGGACGACAGAAGGTGTC	CGATGGGACGACAGAAGGTGTT	TTTTCCTTTCCCCCGASAGAGATCT
	WRC0490	chr4B	16.9922	ATCGTATGAACCAAGGGCAATTCTG	ATCGTATGAACCAAGGGCAATTCTC	CGTCCGCGTCTAGATGGATGTCTA
	WRC0494	chr4B	20.7113	CATCCAACATGAATAGCTAGACAACAT	ATCCAACATGAATAGCTAGACAACAG	ATCAAAGATTTAGCAGGAAAGGAAGTTTAG
	WRC0495	chr4B	24.7584	CAGTGGTATTGGTAGGGGTTGG	CAGTGGTATTGGTAGGGGTTGT	GAATGAGCATATAAAGACCCYAGACCTA
	WRC0496	chr4B	26.7654	GGCGCGGATCGCAGGGTT	GGCGCGGATCGCAGGGTC	GCTCAGAGATCATTCCCTCTATTTCTAT
	WRC1502	chr4B	30.6662	TTATTCTTCGTACCCATGGCG	TTATTCTTCGTACCCATGGCA	GGTGTGGTGTGAGAGAGGAAG
	WRC2266	chr4B	31.6311	GAACACCACTCCTCATCCGA	GAACACCACTCCTCATCCGG	TAGCGCACTGGTGTATCCAC
	WRC0498	chr4B	35.1609	CGGAAGGAGTCTGCCATGTCC	CGGAAGGAGTCTGCCATGTCT	CCTTCCTTTTCAACAAGTAATGCATGCTTA
	WRC0500	chr4B	37.378	AATGATGAAGCTTCTTTTGACTTCACC	GTAATGATGAAGCTTCTTTTGACTTCACT	TCACTACTACATGATTACACGCATTCAGT
	WRC0503	chr4B	41.4188	CACGACTCCCACTCCCGGT	ACGACTCCCACTCCCGGC	TACTGCGTGTCGGACCTGGTGT
	WRC2382	chr4B	46.3348	GCTCGTCCTCCTCACGTATTA	GCTCGTCCTCCTCACGTATTC	AGACTTGCGCGCTAGTTATCA
	WRC0508	chr4B	52.0239	GGATGCCACATAATGATAGTACGCA	GATGCCACATAATGATAGTACGCG	AGAAGACCACCGCTGCCGCAA
	WRC0511	chr4B	56.2883	GAGATGTTGGTAGATGCAAATATTGCA	AGATGTTGGTAGATGCAAATATTGCG	TAAAGGAGTGCAAACGAGCAATACTCTAT
	WRC2269	chr4B	61.4068	GCATTGAATGGGTGCACCG	GCATTGAATGGGTGCACCA	CCCGTGACAGCCTGACATAT
	WRC0514	chr4B	64.9526	CGGAGGCGATGGAGTACCTA	CGGAGGCGATGGAGTACCTG	CTTCAGGTCACAGTGTAAAACARCTTGAT
	WRC1367	chr4B	65.7296	GAGAGAAGACTGCGTCGCT	GAGAGAAGACTGCGTCGCC	CTCTATCCGGTAGTGCCGT
	WRC2272	chr5A	0.641781	ATAACCACCAAAGCTGTCGA	ATAACCACCAAAGCTGTCGG	TTCATCCCACACCCCTCTTT
	WRC0560	chr5A	1.34091	GAAGATCCTGTGCAGAACCCG	GTGAAGATCCTGTGCAGAACCCT	AGCTTACTCCCGCAAAACTTGGGTT
	WRC2273	chr5A	4.10492	GTGGGTTGTAGGTGCGTCT	GTGGGTTGTAGGTGCGTCC	GAGGGGTCATCTACTACACGA
	WRC1646	chr5A	4.65702	GCCGCTAGTTTACTTTTCTTTTCTG	GCCGCTAGTTTACTTTTCTTTTCTT	AAGAAGTCAGCCTCTGCGTC
	WRC0566	chr5A	9.11189	CCGGATTGACTGAAGAAGCATGTTTT	GACTGAAGAAGCATGTTTC	GAGAGGTGCCKGGGATTTATTCC
	WRC0569	chr5A	11.3607	GAAGGTGTACACTTCTTGGTATCCT	AAGGTGTACACTTCTTGGTATCCC	CCAGGGATTGAAAAACTGGTCCTYTTT
	WRC2275	chr5A	17.4507	GGTCTTCTCCCTGGCCTCT	GGTCTTCTCCCTGGCCTCC	CCCAGTTCGTGTCTGAGACG
	WRC0577	chr5A	19.474	CTCAAGATGCTTCGAAGAAAAGATTG	CTCTCAAGATGCTTCGAAGAAAAGATTA	GAACTTTGAAGTGATAGTTGACCTAGGTT
	WRC2276	chr5A	21.6582	GGGAATGAATGTATGAACGACATGG	GGGAATGAATGTATGAACGACATGT	CCCTACCACCAGTAAGTCCC
	WRC0579	chr5A	26.7895	TTAGGCACAGACCGGGTCAG	GTTTAGGCACAGACCGGGTCAA	CTGACTATCTTGATCCGCCCCTTT
	WRC2277	chr5A	30.0471	AAGAGCTGTCCAAGGTGCAT	AAGAGCTGTCCAAGGTGCAG	GCAATACTCCCCATCGCCTT
	WRC0581	chr5A	32.7436	CATGTTGGCCATTAGTTATTAGGAARC	CCATGTTGGCCATTAGTTATTAGGAART	ATCATCCATGGATCCAAGATCATACCAT
	WRC1519	chr5A	35.8046	TTGCGAAGGAGATCGATGGT	TTGCGAAGGAGATCGATGGC	TGTAACCCAGCCTGCTTCAG
	WRC2278	chr5A	37.806	CCCCGTCCATTGTAGCCA	CCCCGTCCATTGTAGCCG	TGTGGACGACGACACGATAC
	WRC0586	chr5A	42.7002	ATGCAGTAAAGCAAGACTAAGCTGAT	GCAGTAAAGCAAGACTAAGCTGAC	GGCGGTTCGTCTCACTGTACTATTTT
	WRC2279	chr5A	47.2896	GCTAGAAATAGCCCCTCCATGATA	GCTAGAAATAGCCCCTCCATGATT	ATCTGCCGTGACACTTCCAC
	WRC1522	chr5A	50.1406	GTCAGTGGTGAGTTGATGCTTA	GTCAGTGGTGAGTTGATGCTTG	GCTGTAAACAAGTGCAACGC
	WRC2280	chr5A	51.8402	CGTCAAACAGCCATCAAACACT	CGTCAAACAGCCATCAAACACC	GTGCCCTCACATCCTTTCCA
	WRC0597	chr5A	54.9801	TCGTACTGCAACCGGAATTCTCAT	CGTACTGCAACCGGAATTCTCAC	ACACCTTTGGGAGCTTGACATGGAA
	WRC1135	chr5A	57.5703	GAGTATATGAAGAATAAACAGATCATGGT	GAGTATATGAAGAATAAACAGATCATGGA	CATCGCATTACGCTTTGAAATCACGAATT
	WRC1136	chr5A	57.5703	CACCCGTAGGCAATCCCAATTAT	CACCCGTAGGCAATCCCAATTAC	GTAGATGGACCATGGGCAATTGTGAA
	WRC0599	chr5A	59.5538	ACGAGGACTCGATTGCATTTTAGC	GACGAGGACTCGATTGCATTTTAGT	CGGTCCACACACTTTGCAAACATGAT
	WRC2281	chr5A	62.4682	GCAAGCGTTCGCTAAGGAAT	GCAAGCGTTCGCTAAGGAAG	CGTAGTGGCTTTCCCCAACT
	WRC2094	chr5A	63.7808	CAACCACGCACACCTCCA	CAACCACGCACACCTCCG	GACTGCGCTGAAGCTGTTAC
	WRC2282	chr5A	65.4569	CGGTCGCGCATACAACATC	CGGTCGCGCATACAACATG	GCGTGTGAATTATCGTCATGAACA
	WRC1138	chr5A	67.7131	ATAAAACAAACAACTACTACCAACGAGAAT	AAACAAACAACTACTACCAACGAGAAC	TTTGTACACGGTAAATGTTAGCTCTCTAAT
	WRC0605	chr5A	68.8666	AACTGAAGAAGTTGAATTGTTGTTG	GCTAACTGAAGAAGTTGAATTGTTGTTA	CACCTGGAAAGCTTGTAGGTTCCAA
	WRC0606	chr5A	70.2	ATGGAGGAAGAAAGGAGGCTACA	GGAGGAAGAAAGGAGGCTACG	CTATCCTCTCCTCTTGCCTTCTCAT
	WRC2283	chr5A	70.842	AGAGAAGCACGATTACACACT	AGAGAAGCACGATTACACACC	TGGGCCCTTAGTAGCATCGA
	WRC1526	chr5A	70.8798	ACTATTGGTAGGTAGGCGGA	ACTATTGGTAGGTAGGCGGG	CTCATCAATAGCCACCCCCA
	WRC2284	chr5B	0.512643	TGCTTTTATGTAGTTGGGCATAAG	TGCTTTTATGTAGTTGGGCATAAA	GCGCCCCTTTCTCTTTGTTG
	WRC0609	chr5B	1.04319	ACATCTCCTTTGGCAACAACARCTA	ACATCTCCTTTGGCAACAACARCTT	GGAGGCGTRGGCATCATCTTTAGAA
	WRC0610	chr5B	1.04319	CCTTTTGGAAGGCAAAGACAACT	CCTTTTGGAAGGCAAAGACAACC	CAAATCAAGTCTGACGTTAGCTCGC
	WRC1143	chr5B	1.75749	GGGTATTGCAGAGCAACCACAG	AAGGGTATTGCAGAGCAACCACAA	GCTTTGTTGGTAACCATGATGAAAACGAA
	WRC0612	chr5B	1.7575	GGGTATTGCAGAGCAACCACAG	AAGGGTATTGCAGAGCAACCACAA	GCTTTGTTGGTAACCATGATGAAAACGAA
	WRC0613	chr5B	4.13152	AGCCTCTTGACCGGTACAGGAA	GCCTCTTGACCGGTACAGGAG	GTCCCGGTTGCCASGACAGAAT
	WRC0615	chr5B	4.13154	CATTCTCTGAATTTCGTGGAATGCCA	CTCTGAATTTCGTGGAATGCCG	CCGAACYCGGGCAGCAAGTGAA
	WRC2095	chr5B	8.24703	GATGCTATGATCCCCGTCCC	GATGCTATGATCCCCGTCCG	AAATAAACGGCTGGCCCAAC
	WRC2096	chr5B	9.41211	ATCACCTGGAGGCAGGGT	ATCACCTGGAGGCAGGGC	GAGGGATGAACGCGGACTAC
	WRC2285	chr5B	12.8342	GGTACTTCCACTGGAGTACCAA	GGTACTTCCACTGGAGTACCAG	CAGCGCAAAACTAGCATGGT
	WRC0619	chr5B	9.22335	GTACAGTTTTTGTGAGGTGGAGGA	ACAGTTTTTGTGAGGTGGAGGG	GACGACAAGACTTCCAGACTCAATG
	WRC0623	chr5B	15.8132	GATCTGAAATTGTTCATATATTGCTGCG	GATCTGAAATTGTTCATATATTGCTGCA	TGAGGTGTTGTCTAATGGTGAGAAAATTG
	WRC2286	chr5B	20.133	CAAGGTTGAGGGTCATGAACTC	CAAGGTTGAGGGTCATGAACTG	ACATTGGTGATTCTGGGCCT
	WRC0625	chr5B	24.7345	GGTTTTGGTTACAAGCAAGCATTGG	GGTTTTGGTTACAAGCAAGCATTGA	CCAAACTGAACTGTCATGTACYTTGTTAAT
	WRC1530	chr5B	25.4333	GTGGAGATCCTGGACACCAT	GTGGAGATCCTGGACACCAC	GCAGCTTTTGGGCTTCTCAC
	WRC2384	chr5B	29.9629	GGCTGTTAACGATAAGGATGCG	GGCTGTTAACGATAAGGATGCA	CTCGGCACTACTTTGTCCCA
	WRC2387	chr5B	38.2914	AAGTTTGAGGGGGTGATCCA	AAGTTTGAGGGGGTGATCCG	TTGGTCCGTGCCATTATCGA
	WRC2388	chr5B	39.7425	TCCCCTTAGTTTGTCGCTTT	TCCCCTTAGTTTGTCGCTTC	GTACCACCATCGGACCGAAG
	WRC0640	chr5B	44.1419	GCCTACGTGGCATACCTCTCTT	CCTACGTGGCATACCTCTCTG	GTGATGCTCCATGCGTTACCCTTAT
	WRC0644	chr5B	48.5656	GTAGGTCTTGGTGCTCAACGAG	GTAGGTCTTGGTGCTCAACGAC	ACAGCCTTCGGCAGTGGTGGAA
	WRC0646	chr5B	49.6146	CCAAGATAAGGTGGGCAGATAACTTA	CAAGATAAGGTGGGCAGATAACTTG	GACATGGGAATGGAAATGAATGAAAGYAAT
	WRC2289	chr5B	53.4277	AGAGGGAGCCAAACATACCATT	AGAGGGAGCCAAACATACCATC	TCGCTGCTTCGTCAATTCCT
	WRC0650	chr5B	56.0729	CAGCAACCATTCTCCAAATATCTCG	GCAGCAACCATTCTCCAAATATCTCA	ACGGCTAGGGGCATCCCCAAT
	WRC0651	chr5B	58.0104	AAGTTGAGAAAAGGAGGTTTTTCACTC	GAAGTTGAGAAAAGGAGGTTTTTCACTT	CCACAGACRAACGACAAACTTGCAATT
	WRC2290	chr5B	61.0299	GCACCTCAGAGCATGCCT	GCACCTCAGAGCATGCCC	TCCAGCAATCTCCGTTGTTCA
	WRC1654	chr5B	61.1048	AGTCAGCTTATTTGTTGAGGTAAAG	AGTCAGCTTATTTGTTGAGGTAAAA	GGCACAGATCCTCAACCTGT
	WRC0657	chr5B	65.8369	GCATGTCCCAGTCCTTCCAACTA	CATGTCCCAGTCCTTCCAACTG	AYCTCCCTTTCTTATCCAAATGCCT
	WRC0658	chr5B	67.3122	AGGTCCCACAAACCTTGTTTTCC	CAGGTCCCACAAACCTTGTTTTCT	CTGGGTTCACAAGTTTGAAATATTTCTASC
	WRC2391	chr5B	70.5041	TGTACAGTTGCTTAGCTAGTGATAA	TGTACAGTTGCTTAGCTAGTGATAC	GCTCCATCAACCAACTGCTC
	WRC0720	chr6A	5.77258	GTGGAAGGCGCAGATTACAGTTA	GTGGAAGGCGCAGATTACAGTTT	CTTTTCCGTAAAAAAGGGGGGAAAGGT
	WRC2295	chr6A	9.34421	ACGAAGAGGATTTCTGGTGGA	ACGAAGAGGATTTCTGGTGGG	TCCCAAGCTAGCCAATGTGT
	WRC2296	chr6A	13.5143	AGGAAGCCCATATGAGTCATCTA	AGGAAGCCCATATGAGTCATCTC	TTGCATTCATCGGGGAGGTT
	WRC2297	chr6A	17.343	GCAACTGGTTCAATTGCATGTT	GCAACTGGTTCAATTGCATGTC	ACATGTGGCTTGCCAACAAA
	WRC0730	chr6A	22.2696	GTTGCCATCTGAGCTTATATGC	GCTGTTGCCATCTGAGCTTATATGT	CCCGCCAGAAGCATAAACCAAACAA
	WRC0731	chr6A	23.5074	TCCCTACCGTGTGCC	CATGCTTCCCTACCGTGTGCT	GCTAGGTAGTCAAGGACAAGGTGAT
	WRC2298	chr6A	30.5883	CTTCGCTGTCGAGGCCTT	CTTCGCTGTCGAGGCCTC	CTCAACACAAACCTCGCTGC
	WRC1019	chr6A	35.7872	CCAACTAAGCTGAGAAGTGGC	CCAACTAAGCTGAGAAGTGGG	CTCCTCGATCTTCTCTTGAA
	WRC2300	chr6A	39.4867	GGATGTCAGGTGGGGAAGATT	GGATGTCAGGTGGGGAAGATG	CGCCAATAGGAAGACCAAGGT
	WRC0738	chr6A	43.2254	ATACCCTGACCTAACTTTTCGACTG	ATACCCTGACCTAACTTTTCGACTC	TAGTAATAGCGGGATTCATTAGCTAGCA
	WRC2301	chr6A	48.3542	AACACCCCTGTCACGATCCA	AACACCCCTGTCACGATCCC	CCTAGCCATCTGAGTTACGCT
	WRC2302	chr6A	49.602	GCCGATGCGTGGGAGGAC	GCCGATGCGTGGGAGGAT	TCCTTCCTTTGCACGCTACA
	WRC0747	chr6A	53.4962	AGGTAGAATCGAATCTCTTTGCTTGTA	AGGTAGAATCGAATCTCTTTGCTTGTT	TCTGGAAGCCACGCGACGCAAT
	WRC0750	chr6A	58.7557	AACAGTGTGCCTGGTTTGCCC	GTAACAGTGTGCCTGGTTTGCCT	GTCCAGGATCCTGATCATGATGAGAT
	WRC1206	chr6A	59.5564	AGGAAGCAGCTAATAAGGTGGGTT	GGAAGCAGCTAATAAGGTGGGTC	TGATGGGCCGTGGCCTCTTCAT
	WRC2100	chr6A	60	GATTGCTTATATTTCCCTATCACCT	GATTGCTTATATTTCCCTATCACCC	GATCGTCATTGTTGCCTCGC
	WRC0754	chr6A	60.4386	AGCAGCAGCAGCCTTCTTGATTTTA	CAGCAGCAGCCTTCTTGATTTTG	TGCCYGACACGTACAACACACGTA
	WRC0755	chr6A	60.4877	GAAAAGGCACGATGTATTGTGAACG	AAGAAAAGGCACGATGTATTGTGAACT	CACCCTAGCAACGATCYGATTTACTTT
	WRC2303	chr6A	61.1851	TCCAGAAACAAATAGCTAGACTAGG	TCCAGAAACAAATAGCTAGACTAGA	CTCCTCCATCACTTGGCCTC
	WRC2304	chr6A	61.4861	GGAACCTACATCGCCGGT	GGAACCTACATCGCCGGC	CAGATCCACAGCCATCGGAG
	WRC2305	chr6B	1.26989	ACTTCATGTGTGGCTTGGTC	ACTTCATGTGTGGCTTGGTG	GGTTGGTCGGTTAGTAGGTGG
	WRC0760	chr6B	3.6229	ARTGCCGTCCTCTTCTGCCAA	GCCGTCCTCTTCTGCCAG	CGCATTGAAGACCCTCCTCAAGAG
	WRC1167	chr6B	4.68475	GGGCCCAACTCTTCCAAACTGT	GGCCCAACTCTTCCAAACTGC	CAGCCTGGGAGGACGGTGATT
	WRC0762	chr6B	5.01246	ACCTTTGCCAGTCTCTCCTCCA	ACCTTTGCCAGTCTCTCCTCCT	CTTTTGTCTCCCCGTAAATTCARAGCA
	WRC0763	chr6B	6.17939	ACATCCAACAACTCATTTCTGTCTCT	CATCCAACAACTCATTTCTGTCTCC	TTGCTTCGCAGGTATCTAGAGCTATATTT
	WRC0764	chr6B	9.02188	TTTCCRAATGTAAATTACATCTTTTTACC	CCTTTTCCRAATGTAAATTACATCTTTTTACT	CGGCAGTYGATGAGAGAGGGG
	WRC2306	chr6B	14.9752	GCACACGTAATGCCATCAAGT	GCACACGTAATGCCATCAAGC	CCCGATGCCACTATCTCGAC
	WRC2307	chr6B	18.107	GGCTCGGGAACACACACAAG	GGCTCGGGAACACACACAAA	TAGTCCCTCGGAAGCCAGTT
	WRC1211	chr6B	18.5674	AAGAAAAGGAGAGGAAGCCCGAA	AGAAAAGGAGAGGAAGCCCGAG	GTATGGAAACAGTGGTGCTCGGTTT
	WRC0773	chr6B	22.181	CCGCATGTTGGAAGACAACTCC	CCCGCATGTTGGAAGACAACTCT	CAGACGATAGCACTCCAACAGCAT
	WRC0775	chr6B	25.8756	GACAAGTTGCATCCACAAACAACCAA	GACAAGTTGCATCCACAAACAACCAT	CAGTTGTAATGCCTGACTTGATACAGATAA
	WRC0776	chr6B	25.8756	GCATTACAACTGATATCAGATTTGCGA	CATTACAACTGATATCAGATTTGCGC	TCAACCCACTYGTTGCTCTCTTCAT
	WRC2394	chr6B	30.8142	CATAGAAAGGGACCGGGACT	CATAGAAAGGGACCGGGACC	GCTGGTGTGGTGCTCTACTT
	WRC0780	chr6B	33.9352	GTACTGAGGGACGCGTCGAG	GGTACTGAGGGACGCGTCGAA	TGGCTGAATACCGTCTGGCGTTT
	WRC0784	chr6B	38.709	CATGGAGTTACTTGCACAGCTCG	CATGGAGTTACTTGCACAGCTCA	GGAATGACCAATGTGCATCAGGACTA
	WRC0785	chr6B	41.7226	CAACATCGCCACAAACATTTTCCAG	GCAACATCGCCACAAACATTTTCCAA	AAAGTCCAAGAGATCTGAATGAGAATGG
	WRC0786	chr6B	42.2321	TAGCTGTTGTATATCTGTAGTACC	GCTTAGCTGTTGTATATCTGTAGTACT	GTTCCGTTTACGGCCACACTGAGT
	WRC2309	chr6B	48.3968	GGCGCTATCAACATAATCGCT	GGCGCTATCAACATAATCGCC	CGCCATTGTCCCATAGGGTT
	WRC0790	chr6B	50.6723	TGTACCAGTAATACTAGGTTCGAGA	GTACCAGTAATACTAGGTTCGAGG	GGTGTAACATTCAATACAACAAAGTTCAGA
	WRC0794	chr6B	54.1944	GCAACCAATTGAGTGCAGGGGTA	CAACCAATTGAGTGCAGGGGTG	GAATCCTATATCACAAACACTACTTGC
	WRC2310	chr6B	59.4785	CCCTCGTCATTGTAAGCATCA	CCCTCGTCATTGTAAGCATCG	AGAGGCTACCATGTGCATGC
	WRC0800	chr6B	63.7481	CGGCCAGACTCGTCAACACG	CCGGCCAGACTCGTCAACACA	TACAGGACTTGGTGATAACTGTTCCTTT
	WRC0802	chr6B	64.1396	ATGGCTCAAGTTCACATGAATGCTG	ATGGCTCAAGTTCACATGAATGCTC	GACCTCATCAAACCCAAAACCTGCAAT
	WRC0803	chr6B	67.1159	AAAGATGCTGAAACGAGTGGTCTC	AAAGATGCTGAAACGAGTGGTCTG	CGGCATCCTTTCCTGATGAACTCG
	WRC0804	chr6B	68.3649	ATATGCCCATTAAAGCACAAGCCAG	GATATGCCCATTAAAGCACAAGCCAA	GCGGAGCCTAAATGCAAAATGTTYAC
	WRC2312	chr6B	71.4252	TCTAACGGGTGTTTCAAGTTGT	TCTAACGGGTGTTTCAAGTTGC	GGGGTTGGGGGAACTTTGAA
	WRC1875	chr6B	71.5724	CTTGGCTGTCTCGGTGCA	CTTGGCTGTCTCGGTGCC	AGAATGAACGCGTGGCTGTA
	WRC1861	chr7A	0.36339	CATCGGTTGATGTGCACAA	CATCGGTTGATGTGCACAG	GCCGATTTGTTCAGCATCGA
	WRC0866	chr7A	4.20765	CATCTAAGCTCGCGTCTTTGCC	CCATCTAAGCTCGCGTCTTTGCA	CGCCGTTCAACGTGGCCTTGAT
	WRC0868	chr7A	8.37374	GTACCATAAGTACAACTCAAGTTATTCG	GGTACCATAAGTACAACTCAAGTTATTCT	TGTTGATGTCCTTGCAGTTTCATAGAGAT
	WRC0869	chr7A	12.891	GTTCTAAGTTGTACGTTAGCTTCACTA	CTAAGTTGTACGTTAGCTTCACTC	CTTAACACTCCCAAGCYAGGCCAT
	WRC1380	chr7A	13.3672	ACATTTTACTGGCTTAGGTAGGTC	ACATTTTACTGGCTTAGGTAGGTG	CGCATCGCATGAGCAGAATC
	WRC0871	chr7A	17.2908	ATGTGCTGAAGAATGCAAAGGAACAA	GTGCTGAAGAATGCAAAGGAACAG	CTTGCTCCRTTTTGTGTAATATGGACCAA
	WRC2317	chr7A	20.1241	AGAGCATCCCATATTTGCTTTGA	AGAGCATCCCATATTTGCTTTGC	TTCTTTTGATTTCACCGGCCC
	WRC0879	chr7A	24.6993	ATCCCTTTTGGCGCTCTACGTG	CATCCCTTTTGGCGCTCTACGTA	GAGGAAGTGCCTGTTGCTCAGAGA
	WRC2395	chr7A	29.9596	TGAGGTCGTCATCGTATCACAT	TGAGGTCGTCATCGTATCACAG	CCACGTTACAAAGCTCGGTG
	WRC2396	chr7A	30.3025	ACTGAACCAAGCACAACAAATCT	ACTGAACCAAGCACAACAAATCC	CCCCATCCCTCCTAGTCCAT
	WRC0884	chr7A	33.237	GGGATTGTGCACCACTTG	CGCTGGGATTGTGCACCACTTA	AAGATGCAACACAGTGGAGGAGATATT
	WRC2318	chr7A	39.6303	CGAGATCCTTCATACAAGCCCT	CGAGATCCTTCATACAAGCCCC	GGCTCCACAGACCCAAACAA
	WRC2321	chr7A	51.5005	GGCCAATACTTAAACATTAAATCCG	GGCCAATACTTAAACATTAAATCCA	ACGCAGGCTACTAGTTCTGT
	WRC1382	chr7A	54.19	CACAGGAGCTGAGGTTATTTTCC	CACAGGAGCTGAGGTTATTTTCA	AATCAAATCAATCGGCGGCG
	WRC0892	chr7A	55.3306	TCTACGGACAATCTCGTTTTCTCC	GTTCTACGGACAATCTCGTTTTCTCT	CACCAGCAGAGCCGCCTGCT
	WRC0893	chr7A	55.6431	CAGCTCGTCTGTTCCTTCCAGAT	AGCTCGTCTGTTCCTTCCAGAC	CTCATTCCGGGACAAGGCCGTT
	WRC2322	chr7A	60.2986	GCTGGAACTGTGCGCTTTT	GCTGGAACTGTGCGCTTTC	CGAGCAATCGATCCACTAGT
	WRC0895	chr7A	63.5426	GAGTTGCGGCTGCCAGTCTAG	GAGTTGCGGCTGCCAGTCTAC	CACAACAATGGGTACAGTGTAGCAATAAAT
	WRC1026	chr7A	71.7811	TGGTAAATTGGTGGATGAGAG	TGGTAAATTGGTGGATGAGAC	TGACATTGTCTTCAGTCACAG
	WRC2324	chr7A	73.2082	TGTCTGTGGATGACTGTGGA	TGTCTGTGGATGACTGTGGG	CCGGGCTGTACTTAAGGTGG
	WRC2325	chr7A	73.3683	CGTTCGTAGGCCCAATCTTT	CGTTCGTAGGCCCAATCTTC	TGATCCGAAGACTTGATCTGCT
	WRC1577	chr7A	73.6572	TGTCATGCAATGCTCCTCTTT	TGTCATGCAATGCTCCTCTTC	GTTCGCACCGACATTTGTGT
	WRC2326	chr7B	0.350674	ATTACCCGGTGGACGTCTCT	ATTACCCGGTGGACGTCTCC	GGACGCTCAATAGTATTGTCCCT
	WRC2327	chr7B	1.76927	GCTTCACCATAAACACATGTTAGTT	GCTTCACCATAAACACATGTTAGTC	GGGTTACGGAGCCAGGTAAA
	WRC1682	chr7B	5.32561	CGGATTGGGGACTGGAACA	CGGATTGGGGACTGGAACG	AGCGGTGAACGTAGGTAAGC
	WRC0907	chr7B	6.97873	GTGAGTCAGATCCGCAGAGATTT	GTGAGTCAGATCCGCAGAGATTA	CGGGGGATAATGCGTTGCAGCTA
	WRC1580	chr7B	10.2266	TACAGATTCACGGCGTTTGT	TACAGATTCACGGCGTTTGC	CGCTGTTGGACGCTGAAAAT
	WRC0910	chr7B	11.5378	GCCTGGTAASCAGACTACACTA	GCCTGGTAASCAGACTACACTG	CACAACCTGTAAGCTGAAAGGATTCC
	WRC0914	chr7B	15.2757	ATCTTCCCTTGTCACGATTTGATCG	ATCTTCCCTTGTCACGATTTGATCA	GGTGCACCTGCCGTAGAGGTTT
	WRC2400	chr7B	20.3074	TCATTGGCCTATTATTACATAGCCA	TCATTGGCCTATTATTACATAGCCC	GCCGTTGAGGATGCCCTAAT
	WRC1385	chr7B	25.5561	CAGACTCAAAGCTGGGCCTA	CAGACTCAAAGCTGGGCCTG	ACATCGCTTCATGAACATGGTG
	WRC2329	chr7B	31.7422	TGGTCGCACCACAACAAT	TGGTCGCACCACAACAAC	CCGAGGCTGTGCTTAGCATA
	WRC1582	chr7B	33.1655	ACCCAAGACATCAAATGCCAT	ACCCAAGACATCAAATGCCAG	CGGGGGTGGTAATCTGTCTC
	WRC0923	chr7B	38.762	TTGCCGATGTCGGCACCG	AACTTTGCCGATGTCGGCACCA	CACGTAGTAGGGTTTGTACACCACAT
	WRC2401	chr7B	41.7675	CCAAAAGGATTCCAAACGCTAT	CCAAAAGGATTCCAAACGCTAC	CCGGAGCTTCTAGGGTCTCT
	WRC0927	chr7B	47.8442	ACAGATCAAAGCACGTATCCTGATC	CACAGATCAAAGCACGTATCCTGATA	GTSGTTCAACTCGTCAGCGTTCTT
	WRC0930	chr7B	47.9756	CAGTCTCCTGACATAACCAAGTGTA	CAGTCTCCTGACATAACCAAGTGTT	TGATTTACTGCTCTCTTCGTCTACGTATA
	WRC0931	chr7B	48.1044	GCCGTGAAGGATAAATCAGCC	CTGCCGTGAAGGATAAATCAGCT	TTTGTTGGTATTGAGTGCCTCCGG
	WRC2332	chr7B	53.6213	ATCCCAACATTAGCCCCATC	ATCCCAACATTAGCCCCATG	ATCAGAAGACAAGCCGCCAT
	WRC2333	chr7B	58.2254	CTCATGATTTCTGTCTAAATCCAGG	CTCATGATTTCTGTCTAAATCCAGT	TCCTTGGAATTTCAAAGAAGTTTCA
	WRC2334	chr7B	61.0369	GCGGGCACTCTCTTTGGAT	GCGGGCACTCTCTTTGGAC	CCGGCCGTCAAAATTGTCAT
	WRC0940	chr7B	65.2976	CAGCAGATGAGGCACTGCCAA	CAGCAGATGAGGCACTGCCAC	GGTATGAATATCGTCGAGAAGCTTATCATT
	WRC0941	chr7B	69.3131	GACGTTGTCCTTTTATTTATGTCATC	CTGACGTTGTCCTTTTATTTATGTCATG	CAACAGCCTCCACAGATCATTAATTAGTT
	WRC1392	chr7B	69.3169	GCCTGGTCTCTTATCCTGAAGT	GCCTGGTCTCTTATCCTGAAGC	GATCAACTGGTTGGAGGTAG
	WRC2336	chr7B	72.3943	TTCCTTCGGAGGCACCAATC	TTCCTTCGGAGGCACCAATA	CGAAGATGGCAAGTCTAGGGT
	WRC1393	chr7B	73.9447	GGTTTGGTCCTGATGCAGTGTT	GGTTTGGTCCTGATGCAGTGTC	GTGACCGCAGCAGTCGTA
	WRC2337	chr7B	74.3241	CGATGCGCGATTTGTCGAA	CGATGCGCGATTTGTCGAG	CCTGGGCAGTTTACACTCAGT
	WRC2338	chr7B	75.0124	CCCCTCTAATTTCAGCACCACA	CCCCTCTAATTTCAGCACCACT	CAAGACCCAATGCCGATCCT
	WRC1899	chr7D	0.436587	TCTCAAAGGCATCACCGTCA	TCTCAAAGGCATCACCGTCG	AAGGTGGTGATAGCCGTGC
	WRC0955	chr7D	2.58409	CACTGAAGAAATGAARGTGGAACACA	ACTGAAGAAATGAARGTGGAACACG	TAATCTCCTCCGCAAGCAGAC
	WRC0956	chr7D	6.99049	CAATGGTTATTCTGTTGCTGAGTTTC	GATCAATGGTTATTCTGTTGCTGAGTTTT	AGGGCAGCCGAATGAACTCCAG
	WRC0957	chr7D	8.04567	CCGACGGAACTAGCCATCGAG	CCGACGGAACTAGCCATCGAA	GAGATGCTTCTGAGGCTTGAAAAGGAA
	WRC0962	chr7D	14.8116	GAGGGACATGTTGATGGTGGAG	GAGGGACATGTTGATGGTGGAC	CCTTCCACAACGGCAGATTCTACA
	WRC0963	chr7D	15.7483	AACAACAACATTGGTCAGTTTCTTAATTTC	AAAAACAACAACATTGGTCAGTTTCTTAATTTT	TCAGTTTTCTGGTCCTAAAGTGAAAACAG
	WRC1713	chr7D	29.0548	CGTAGCAACGCTTTCCCA	CGTAGCAACGCTTTCCCG	TGTGATTTGGACGAGTGCAGA
	WRC0981	chr7D	42.0694	CCTCCTGAACTTGAGTCGTCGT	CTCCTGAACTTGAGTCGTCGC	GCTATGGACCCTACGGGAGCAT
	WRC0986	chr7D	46.1161	TGATGGCTGGGTTAAGTATTGTACA	GATGGCTGGGTTAAGTATTGTACG	ACGAGGAGCAAACGACACTAGAGTT
	WRC2339	chr7D	48.1833	TTGTGAGAGGGGAGGAGAAT	TTGTGAGAGGGGAGGAGAAG	TGTGCCAGAAGTGTGGGATT
	WRC0990	chr7D	53.5711	ACAGACCGATATTGCTCCCCG	CACAGACCGATATTGCTCCCCA	TTCGTCCCCAAGTACTGCAACCAA
	WRC0995	chr7D	59.3228	CTTCAGGCCGCATCTGGAATG	CTCTTCAGGCCGCATCTGGAATA	GTGATGTACCTCCGAGGTGTTCCA
	WRC2340	chr7D	61.5876	ATCTACACCTACTGCAAAACCC	ATCTACACCTACTGCAAAACCA	TTCCCAAAACCGTGCAGGAA
	WRC2341	chr7D	62.1871	CCAACCAGATTTGAGGAAATCCAAC	CCAACCAGATTTGAGGAAATCCAAT	GAACTTCATGGTGGCTGTGG
